# Supplementary material for: Association of Lycopene and Male Reproductive Health: Systematic Review and Meta-Analysis
Source: Int J Mol Sci. 2025 Jul 25;26(15):7224. doi: 10.3390/ijms26157224 (PMC12346668; doi:10.3390/ijms26157224)
Supplement: Supplementary file 1 [file ijms-26-07224-s001.zip]

Archive with 8 entries (8 files):
- __MACOSX/._SuppFigure1_LOO_SMD.png
- __MACOSX/._SuppFigure2_Funnel_SMD.png
- __MACOSX/._Supplementary Figure S1.docx
- __MACOSX/._Supplementary Figure S2.docx
- SuppFigure1_LOO_SMD.png
- SuppFigure2_Funnel_SMD.png
- Supplementary Figure S1.pdf
- Supplementary Figure S2.pdf
